# Supplementary material for: KDeep: a new memory-efficient data extraction method for accurately predicting DNA/RNA transcription factor binding sites
Source: J Transl Med. 2023 Oct 16;21:727. doi: 10.1186/s12967-023-04593-7 (PMC10580661; doi:10.1186/s12967-023-04593-7)
Supplement: Supplementary file 1 — Additional file 1: Performance evaluation of DanQ, KDeep, and KDeep+ models on 919 targets. The area under the receiver operating characteristic curve (auROC) and the area under the precision-recall curve (auPR) values for each target are accessible, demonstrating the performance of the models. [file 12967_2023_4593_MOESM1_ESM.csv]

	Danq			KDeep			KDeep+
	auROC	auPR		auROC	auPR		auROC	auPR
	0.903688785	0.34762226		0.905208538	0.354966739		0.911186651	0.380033514
	0.906124691	0.382354052		0.918024691	0.397306469		0.925437154	0.430181054
	0.888274042	0.271766769		0.894922296	0.283699845		0.902044528	0.299310646
	0.919716935	0.303483352		0.924876359	0.308978207		0.932338599	0.331882071
	0.833519415	0.301368573		0.840002017	0.310787337		0.84564415	0.32870294
	0.872404209	0.367298898		0.880967443	0.38135215		0.889830626	0.410623701
	0.915472893	0.40249696		0.920636167	0.411809574		0.927831616	0.443443335
	0.925460666	0.371296251		0.930445194	0.388612884		0.93900427	0.406359359
	0.919542432	0.334852386		0.923330126	0.348327322		0.931855166	0.367251097
	0.915345328	0.344367491		0.920560541	0.358855482		0.936302585	0.395140463
	0.912692849	0.355987241		0.918583464	0.366727554		0.93094987	0.397181848
	0.91868026	0.347662567		0.923268302	0.361638346		0.9347828	0.387547298
	0.887981999	0.334613247		0.895388259	0.349047277		0.906309001	0.376062561
	0.922380237	0.428912004		0.93618276	0.453955273		0.945502249	0.487364796
	0.902157838	0.347142659		0.910009086	0.362213537		0.91876826	0.387659319
	0.881062958	0.23886358		0.879284195	0.241922954		0.887202404	0.259728831
	0.919562543	0.380674479		0.918238221	0.384465947		0.935053479	0.422816404
	0.92913026	0.398370484		0.935317981	0.408198272		0.940646106	0.439121078
	0.903810965	0.351528633		0.911522153	0.364482674		0.919922511	0.387178825
	0.899056134	0.353451558		0.906085293	0.36994125		0.914967276	0.396512286
	0.903323029	0.363645586		0.912509236	0.379284362		0.924064153	0.411382057
	0.942736357	0.45465534		0.94710932	0.466616765		0.953437024	0.498767688
	0.885810721	0.36922661		0.89153411	0.378930432		0.901975906	0.402826673
	0.891242344	0.374293241		0.895230024	0.379411807		0.906482351	0.407260738
	0.911834548	0.370981313		0.91562429	0.381546541		0.925156483	0.408793394
	0.890096442	0.349862045		0.896268985	0.364356332		0.90635189	0.392667915
	0.848413487	0.277735186		0.852344433	0.283299335		0.863269396	0.306424053
	0.840502942	0.31535652		0.846871304	0.32652883		0.854429076	0.350053215
	0.907783934	0.361344224		0.915863373	0.382183249		0.922929861	0.40894697
	0.841797628	0.295918081		0.845710594	0.303518281		0.851419848	0.323550934
	0.903612964	0.392890737		0.912187255	0.410211151		0.920426113	0.442120633
	0.887973773	0.326857658		0.891708502	0.336591982		0.895495849	0.358209767
	0.893860743	0.391014703		0.892019795	0.38985866		0.905829979	0.430772027
	0.908539837	0.386248244		0.91674725	0.407144815		0.924162375	0.438038625
	0.928721229	0.420334075		0.929160281	0.424323657		0.945027111	0.476901832
	0.91715053	0.389657638		0.924949184	0.40121028		0.933094832	0.436726341
	0.875231028	0.326472562		0.877816541	0.338197031		0.888582868	0.356762665
	0.876392878	0.316654414		0.880618411	0.320432699		0.88659273	0.343859152
	0.915120184	0.403448596		0.919719936	0.420913736		0.927394734	0.448626562
	0.898346453	0.386953992		0.904100386	0.399016798		0.911256534	0.425371451
	0.905277149	0.377546297		0.917052898	0.404592606		0.929224426	0.449722295
	0.901754643	0.358221175		0.915559324	0.388096587		0.925081877	0.426682341
	0.903502687	0.412604204		0.916260988	0.436373997		0.92817785	0.477984494
	0.899910385	0.340976012		0.913576216	0.366108753		0.925001264	0.403562595
	0.912143135	0.403492984		0.92390393	0.432232927		0.935220528	0.473657411
	0.905137149	0.404347152		0.91785041	0.430809997		0.928555645	0.463215163
	0.891156589	0.386134177		0.902927029	0.412829856		0.918497598	0.452226542
	0.898905447	0.364938153		0.913458888	0.396657349		0.927155648	0.438565585
	0.948816972	0.39872333		0.956325253	0.402598267		0.963837488	0.428588196
	0.906525804	0.333136575		0.913652291	0.343851105		0.923251791	0.356551942
	0.915989263	0.440613927		0.923644935	0.458004772		0.932616849	0.486066138
	0.914867382	0.356788126		0.923886896	0.377183007		0.93094149	0.400617942
	0.87700845	0.384412133		0.884733988	0.401584568		0.896967775	0.429597521
	0.876348586	0.339742617		0.88467214	0.357206869		0.897993266	0.38394657
	0.909495991	0.436809673		0.919430309	0.457422485		0.930068591	0.494693355
	0.866721144	0.360377687		0.878260346	0.371543626		0.889597185	0.404720626
	0.907020886	0.40222237		0.916199771	0.422815973		0.928535701	0.456219427
	0.871231697	0.402072963		0.87342139	0.415718413		0.890171048	0.45138805
	0.894096494	0.449018375		0.902993094	0.466638782		0.916918284	0.500863687
	0.890845459	0.431075002		0.901567665	0.448657833		0.914785045	0.488580501
	0.889615534	0.379831407		0.898108867	0.39556029		0.909948797	0.422583586
	0.884595561	0.361737155		0.889817749	0.371684344		0.904495999	0.406172189
	0.863910814	0.36778316		0.872177575	0.384530675		0.88874463	0.417163415
	0.856296182	0.335345485		0.870668375	0.356747283		0.889138182	0.396809069
	0.90543245	0.406274204		0.90235216	0.41108335		0.924256977	0.46204583
	0.858475866	0.30917914		0.864101557	0.318087517		0.869850017	0.336018218
	0.871081314	0.251737078		0.882743631	0.264352787		0.900974653	0.286817259
	0.891305842	0.334828649		0.902375561	0.362183615		0.915893063	0.394000276
	0.898731476	0.370982256		0.908841261	0.397081129		0.925359818	0.437189118
	0.882133468	0.395830336		0.895699902	0.419882658		0.913225401	0.472835045
	0.906819996	0.414578427		0.918684698	0.436354756		0.930772067	0.479117051
	0.899453767	0.40571793		0.910973147	0.423981156		0.92225746	0.472057196
	0.89720432	0.424380257		0.908188914	0.446782493		0.919540931	0.483573928
	0.842924595	0.265560301		0.851469709	0.280691207		0.863979297	0.30554596
	0.90660172	0.45085823		0.915984374	0.470587254		0.927487887	0.509289371
	0.902385194	0.428779442		0.91427997	0.45849449		0.924247077	0.492105999
	0.907688128	0.408586489		0.917811844	0.429269236		0.928531141	0.463748258
	0.911947113	0.440932223		0.922536924	0.465314138		0.931495631	0.49858678
	0.907875238	0.396030677		0.920012561	0.424613491		0.929937391	0.46396927
	0.895214182	0.421218304		0.907588585	0.448321299		0.918523602	0.482408958
	0.90976844	0.420579754		0.915195331	0.433689717		0.924067919	0.463483482
	0.917056746	0.488923042		0.918816139	0.488113379		0.938563454	0.553471966
	0.889206196	0.405476277		0.905540818	0.436256157		0.915781097	0.464224949
	0.90003684	0.419582959		0.915469037	0.452981776		0.926301424	0.488014054
	0.903899567	0.349246958		0.916353886	0.376316521		0.926715584	0.419363837
	0.899953684	0.435821677		0.910863989	0.459852776		0.922006503	0.493661422
	0.888051849	0.342904549		0.894292958	0.361766703		0.902327987	0.388714149
	0.914475179	0.453379445		0.925929044	0.478145485		0.93643256	0.517678928
	0.907995035	0.370651239		0.918450741	0.38304689		0.931046363	0.414994718
	0.91519919	0.415061739		0.92219957	0.434569095		0.935744352	0.469155148
	0.908988042	0.41657215		0.916916341	0.437114027		0.930091614	0.470630739
	0.899425379	0.362423676		0.908291811	0.376265913		0.925269089	0.408476525
	0.910471401	0.403593407		0.920093868	0.426005877		0.932247973	0.454981472
	0.907029395	0.390190093		0.916302898	0.40972438		0.930387624	0.439894982
	0.91253196	0.425611848		0.920806363	0.445432806		0.932199635	0.478150911
	0.901241195	0.381392559		0.90888683	0.396809481		0.924041268	0.431884906
	0.907886831	0.460158291		0.918453994	0.480003948		0.930647203	0.524661256
	0.908638896	0.360899952		0.915923773	0.375478736		0.929411216	0.412793558
	0.913764045	0.453770879		0.922730096	0.472746429		0.933907518	0.507869526
	0.901295899	0.378119609		0.915001075	0.402129157		0.925374955	0.439794319
	0.908340328	0.40244464		0.919464411	0.422645847		0.928907451	0.453843665
	0.896741374	0.405610655		0.904825881	0.422659278		0.922781231	0.474288888
	0.898080344	0.417525759		0.907711176	0.435477702		0.921369479	0.478483947
	0.891101137	0.363153085		0.898443412	0.377844856		0.910685024	0.402165806
	0.884338949	0.384888406		0.892434134	0.402399505		0.909926363	0.444055428
	0.880468952	0.340210001		0.893237683	0.360312978		0.904372604	0.390792095
	0.90624972	0.412281297		0.910885944	0.427537696		0.924086444	0.467363517
	0.920327341	0.377604134		0.931429728	0.401016692		0.939583481	0.42552341
	0.921528785	0.394433784		0.928396357	0.408241814		0.938227615	0.443978072
	0.909932001	0.425868666		0.919717659	0.445822113		0.932345302	0.493965786
	0.904544604	0.41784968		0.919416142	0.452521786		0.931540146	0.497691357
	0.897284866	0.361535241		0.913821867	0.399702825		0.926418952	0.442960576
	0.911388878	0.444264822		0.922099075	0.462835622		0.934681157	0.51170703
	0.899290975	0.411484117		0.920102369	0.451456086		0.934054969	0.499147298
	0.889892385	0.367452511		0.897643439	0.390196359		0.904226709	0.404563915
	0.917027761	0.420371441		0.913404101	0.417488354		0.935772025	0.489518939
	0.886824729	0.377555306		0.895000058	0.397787316		0.912191305	0.43854301
	0.919589439	0.481419673		0.918713252	0.480564531		0.938972867	0.542472415
	0.899171162	0.414231083		0.911857384	0.443127324		0.923710321	0.486604315
	0.839991235	0.327105512		0.850588038	0.348431087		0.877609128	0.402877688
	0.912819275	0.325982129		0.926670612	0.342427057		0.939082553	0.365879373
	0.883340211	0.261652811		0.891993568	0.27039692		0.904922147	0.286048625
	0.873016171	0.343223377		0.885709726	0.363069487		0.914786297	0.41078627
	0.885689549	0.374584281		0.896839923	0.391475106		0.907818363	0.420244924
	0.902450123	0.380872131		0.914593929	0.399313632		0.923407293	0.438418508
	0.976732054	0.684126747		0.978155074	0.706773354		0.982242909	0.728139038
	0.924761281	0.033317472		0.926330958	0.036309334		0.939136285	0.039290623
	0.976793454	0.656773899		0.980987611	0.698400378		0.983873002	0.705084699
	0.908130737	0.03227973		0.924888666	0.029621089		0.941736161	0.031067461
	0.929945572	0.169305941		0.938832374	0.178021837		0.939380148	0.1870755
	0.975418584	0.621068338		0.979643581	0.654221953		0.984761767	0.691239466
	0.977905987	0.36351184		0.97686872	0.361678448		0.983287117	0.416652304
	0.974473173	0.200451464		0.971822711	0.161207618		0.980925444	0.269523594
	0.964049787	0.44337345		0.966681021	0.427130041		0.970366639	0.453331763
	0.963549941	0.641661485		0.969622166	0.669598632		0.974483232	0.686302457
	0.810674893	0.015138843		0.803173403	0.016044645		0.821453383	0.025364696
	0.818021987	0.080303384		0.846560417	0.07105078		0.858774027	0.09028616
	0.98350393	0.669394808		0.987357914	0.706026209		0.988853456	0.724937549
	0.958107233	0.032187972		0.950674903	0.038801347		0.958679944	0.04230024
	0.983150935	0.642027874		0.986229403	0.685938639		0.989748374	0.702835375
	0.963750348	0.20868956		0.962245592	0.201398708		0.969714717	0.2043705
	0.975447267	0.605791322		0.978398757	0.634844946		0.982226779	0.650983869
	0.965084807	0.061785234		0.970932689	0.061171879		0.96653096	0.057575014
	0.971716608	0.611487437		0.9767955	0.64812519		0.979878065	0.664489382
	0.978356595	0.112065495		0.974775658	0.102892599		0.981990932	0.107189646
	0.980163248	0.633320967		0.982648028	0.664534241		0.985919031	0.676539868
	0.988267034	0.312838564		0.988311606	0.277300493		0.989123835	0.298575065
	0.924483252	0.147314843		0.931775412	0.163053197		0.939442462	0.177384516
	0.950702265	0.170876207		0.954369698	0.149358545		0.955099578	0.163264875
	0.967316734	0.62326006		0.972225759	0.654296928		0.977088101	0.674289788
	0.885665838	0.006510036		0.906924772	0.011815041		0.918057525	0.007871108
	0.961443023	0.294156491		0.962319301	0.283014567		0.963791592	0.323350347
	0.952719845	0.078226474		0.956771328	0.105428916		0.95770018	0.102419467
	0.988543674	0.015424708		0.98216154	0.089682375		0.98616652	0.013478241
	0.907463119	0.133647023		0.916057322	0.170790837		0.900225045	0.219860688
	0.981368889	0.658256237		0.982698836	0.633601247		0.984694066	0.68202461
	0.966066528	0.473146534		0.966260349	0.455220966		0.966351201	0.462514989
	0.944184115	0.286197721		0.944551885	0.274138504		0.949592486	0.304982461
	0.956901708	0.427822109		0.957149682	0.389139418		0.962553415	0.421398612
	0.985379911	0.341759164		0.984562737	0.311256763		0.986833793	0.360182134
	0.977749869	0.634898553		0.981759704	0.666751767		0.9853315	0.685000645
	0.988665323	0.314747642		0.98833133	0.279983792		0.989531193	0.297346533
	0.974801741	0.599226802		0.980559239	0.631369986		0.983525792	0.637796059
	0.986016975	0.22863643		0.984810946	0.230555953		0.987678227	0.239667901
	0.973144972	0.614829923		0.975856005	0.650616186		0.981102209	0.660159393
	0.979203335	0.268968909		0.97830128	0.269516669		0.980735042	0.266590004
	0.844420715	0.074443778		0.856115155	0.070456224		0.872136151	0.075660737
	0.979012543	0.620527766		0.98385538	0.661417819		0.986441623	0.664155936
	0.979224737	0.223446924		0.977656125	0.209030619		0.980345724	0.200416494
	0.960941153	0.643204136		0.965249561	0.673784665		0.973016034	0.688692555
	0.891560794	0.08674358		0.907153991	0.112874797		0.92266405	0.136011571
	0.877106175	0.100830901		0.873696593	0.095572019		0.894190353	0.121649604
	0.962657895	0.381873414		0.96198292	0.396316393		0.967083825	0.419094691
	0.98772215	0.558961477		0.989484992	0.591214354		0.991146118	0.611802369
	0.986344441	0.573395863		0.988247211	0.623038156		0.9901323	0.632942144
	0.919919587	0.219573763		0.918013193	0.213624315		0.936502531	0.27204362
	0.927245638	0.244601439		0.931187768	0.231922039		0.942280808	0.278253411
	0.91868487	0.301307951		0.925133165	0.297727436		0.936017889	0.340294443
	0.872816426	0.040583019		0.888546439	0.045214811		0.910092141	0.054337636
	0.911748436	0.255621361		0.922712371	0.276553227		0.938182385	0.333573996
	0.908124517	0.028075237		0.940189414	0.06967561		0.9433775	0.079791575
	0.838911255	0.116290791		0.845635902	0.118065287		0.867303098	0.152240492
	0.868711264	0.093662757		0.876519407	0.103278731		0.897744224	0.130473954
	0.86784614	0.125759061		0.874529795	0.135501732		0.891526982	0.151761133
	0.834251008	0.158324428		0.898673935	0.250818894		0.914445002	0.280897894
	0.857623227	0.148677249		0.867046109	0.154608015		0.890176053	0.203358819
	0.965783861	0.6142046		0.964225875	0.604806582		0.967343681	0.632189543
	0.966182341	0.625797508		0.965516987	0.611118125		0.969359128	0.639385815
	0.864263157	0.068417009		0.873786268	0.077279559		0.884494063	0.079623589
	0.907643453	0.234727295		0.915360548	0.216250076		0.930761967	0.273379026
	0.920178696	0.313388459		0.920442977	0.297370692		0.922205953	0.324348237
	0.860598792	0.169117409		0.872239648	0.183598423		0.894428322	0.232469385
	0.930406162	0.227527086		0.94391977	0.222987955		0.949450046	0.26143726
	0.951926489	0.269316032		0.962207219	0.271723018		0.971164204	0.344632051
	0.917253752	0.225379228		0.941384546	0.215439384		0.947182213	0.282869769
	0.919715618	0.246945131		0.940116685	0.289369759		0.947601956	0.312420875
	0.903508143	0.119638813		0.914553293	0.145995017		0.933257344	0.167662682
	0.994825109	0.722645135		0.995825292	0.753610115		0.996339232	0.768323942
	0.852843925	0.013902368		0.854552423	0.018232888		0.89038577	0.035204988
	0.798769976	0.043475588		0.803479469	0.044953544		0.84607019	0.071446051
	0.816178544	0.044535135		0.822808973	0.04411609		0.860248673	0.066450893
	0.876141641	0.035691899		0.89138481	0.039645998		0.913791708	0.069485569
	0.840463121	0.036831321		0.857824024	0.041377272		0.870721556	0.059118109
	0.976699503	0.584178694		0.977953224	0.578007927		0.981790165	0.625894923
	0.862256094	0.161777256		0.890841943	0.193620177		0.914884825	0.243991367
	0.962611638	0.167284601		0.968430402	0.204155408		0.971095362	0.23605166
	0.889783588	0.151729054		0.918618722	0.204684814		0.945086973	0.29507203
	0.903930944	0.119286804		0.927665286	0.149243738		0.951720241	0.221951147
	0.864081559	0.126751283		0.881702379	0.134161759		0.9020901	0.157755555
	0.936835909	0.103509829		0.945891659	0.12565362		0.957458837	0.134602649
	0.889634028	0.066525901		0.901653858	0.092702237		0.925472354	0.120647701
	0.862634563	0.106016684		0.872136492	0.124317747		0.937171327	0.257338619
	0.956770295	0.219800892		0.956730368	0.216128447		0.973265444	0.252577356
	0.968125402	0.415831842		0.970527941	0.430762037		0.976311075	0.464751333
	0.974151835	0.19117701		0.97974943	0.2803725		0.977136962	0.261863052
	0.865110843	0.156493153		0.888421845	0.175476948		0.911554087	0.218929106
	0.988068321	0.461952358		0.988441701	0.507543689		0.991132633	0.56149436
	0.898200662	0.115123446		0.923027049	0.171228149		0.943410741	0.218657945
	0.887412294	0.103595719		0.903488989	0.123795731		0.938529375	0.222509542
	0.881034763	0.052393121		0.895139809	0.065098608		0.950752119	0.171536615
	0.865626292	0.100018685		0.883342756	0.117824464		0.908142723	0.152125097
	0.858583827	0.096098131		0.887920669	0.106822963		0.911644213	0.159831918
	0.846953342	0.18039971		0.875928485	0.209490024		0.907200954	0.288987274
	0.890373547	0.189342217		0.960432355	0.460478228		0.97264804	0.467124945
	0.930295229	0.065452162		0.931780362	0.082743158		0.958026854	0.129418697
	0.883436308	0.121620144		0.893539354	0.133130323		0.910947652	0.154129785
	0.892138576	0.121466486		0.903655453	0.139697072		0.923092139	0.163164404
	0.884499164	0.062343562		0.89787258	0.070706954		0.929124436	0.098548787
	0.890318229	0.244966354		0.901860911	0.25329061		0.924083065	0.301705596
	0.874450574	0.302552105		0.875906319	0.307100282		0.879929571	0.330626257
	0.966478634	0.606015237		0.964807823	0.596146609		0.966911779	0.625143575
	0.882320961	0.146436716		0.895097662	0.160010346		0.919452808	0.17811326
	0.934754987	0.34549636		0.9591419	0.45903876		0.969106014	0.487291995
	0.975161639	0.570107466		0.977396536	0.600399985		0.983311293	0.611224121
	0.887767973	0.303988779		0.894182912	0.319595699		0.921755992	0.404724387
	0.950454312	0.022887661		0.974859079	0.045629019		0.983607958	0.090247376
	0.986840653	0.509802141		0.986673996	0.500791104		0.98902167	0.577024237
	0.931330106	0.23638098		0.936002818	0.238435539		0.952544195	0.275010337
	0.909400029	0.084729063		0.909437366	0.103712483		0.925452604	0.111509995
	0.861772273	0.087200427		0.880536392	0.087421156		0.91731313	0.12442034
	0.949463017	0.292415783		0.953888662	0.30872794		0.956452484	0.326572829
	0.914517791	0.124548607		0.93143631	0.142858596		0.950605494	0.193804603
	0.922370016	0.124590776		0.931400294	0.140792735		0.95105571	0.178759773
	0.979020433	0.306087555		0.98277201	0.307930506		0.985310818	0.323628345
	0.928416	0.323719708		0.940087089	0.357971119		0.95196286	0.376236703
	0.963980759	0.044678495		0.952369999	0.135595106		0.970387291	0.058174038
	0.964582325	0.130325259		0.967245303	0.12900058		0.974094951	0.173226405
	0.885695838	0.014385797		0.910271958	0.017654905		0.922139218	0.03303589
	0.903532043	0.274488172		0.898283248	0.278195252		0.915731538	0.287172682
	0.902075738	0.273180655		0.898100143	0.273275569		0.9093478	0.288305642
	0.893675749	0.107824073		0.906454148	0.111326258		0.925745768	0.135202393
	0.936255755	0.360192427		0.957354159	0.453640553		0.970627836	0.497828911
	0.960640897	0.304940593		0.962578086	0.336836909		0.965450743	0.340444139
	0.957202535	0.287682626		0.962028487	0.302929268		0.965608529	0.346952268
	0.933420719	0.213552626		0.94294793	0.215453441		0.94803159	0.225358484
	0.892010554	0.264497451		0.894184146	0.272384948		0.894888744	0.273216506
	0.920023957	0.409364676		0.921802487	0.415863209		0.922741794	0.426138554
	0.977188704	0.356105848		0.978206014	0.382504354		0.978161345	0.400286467
	0.928132779	0.245423909		0.941348766	0.284680239		0.953269862	0.311396994
	0.864666295	0.078400985		0.905127933	0.083674518		0.914642155	0.093850854
	0.979960471	0.242108964		0.981764715	0.231422238		0.986834521	0.268971535
	0.86948068	0.015127741		0.915654434	0.044850038		0.944136732	0.076971883
	0.983019427	0.577415518		0.985935634	0.607598694		0.988861163	0.631543348
	0.939711689	0.12827774		0.944831781	0.140603598		0.95472171	0.155755
	0.917403114	0.027664598		0.927605394	0.015314066		0.904898387	0.039918363
	0.98566578	0.266361195		0.989058348	0.279485098		0.988970951	0.363396793
	0.901669952	0.033909997		0.926633132	0.062981717		0.948998699	0.078286072
	0.939782161	0.133719358		0.962777253	0.140988019		0.964260974	0.195327508
	0.852959749	0.022670498		0.907603897	0.057118637		0.936763293	0.096928527
	0.837576408	0.135151924		0.926831781	0.425505915		0.949785258	0.447514036
	0.888859107	0.084430694		0.922279534	0.102912267		0.940929814	0.112775784
	0.886737195	0.237419299		0.892173115	0.238810944		0.905577454	0.272110582
	0.916908729	0.42754611		0.926016573	0.425867134		0.937919404	0.461619806
	0.840029191	0.012598852		0.929182122	0.154551074		0.952312632	0.205320274
	0.973196449	0.659671207		0.976371708	0.691212521		0.981143849	0.713637594
	0.940320424	0.016052813		0.958881849	0.019367267		0.954586079	0.020646798
	0.935627437	0.126289986		0.954958898	0.151197151		0.963239557	0.168721513
	0.942502816	0.486856452		0.940158635	0.430978157		0.957963512	0.495657402
	0.887981081	0.182487963		0.918680116	0.208502172		0.937168126	0.229785523
	0.967005138	0.18129024		0.972793187	0.173831145		0.977460674	0.199562264
	0.959501355	0.207324052		0.96244937	0.224562185		0.966646059	0.200854922
	0.845890032	0.029137673		0.857752831	0.045997358		0.882271767	0.064163231
	0.972827005	0.48938322		0.976835981	0.507149388		0.980184944	0.526168273
	0.944024556	0.293223755		0.951971165	0.252457826		0.949813249	0.269691871
	0.901753497	0.052831025		0.938426679	0.088182406		0.950880003	0.108242535
	0.904190455	0.149500816		0.930743295	0.193088657		0.947289715	0.252282579
	0.962869954	0.359310044		0.97261556	0.406867708		0.980776232	0.457073059
	0.93040787	0.20536177		0.946617516	0.273208317		0.961746784	0.291797236
	0.89693013	0.363348447		0.898637913	0.35446952		0.91490368	0.387369118
	0.954349086	0.22823877		0.956726982	0.239584088		0.966224328	0.293146086
	0.956089294	0.165831191		0.960918188	0.176678788		0.973392224	0.165953641
	0.976428071	0.332350733		0.979249439	0.352167959		0.983597649	0.432149519
	0.806889241	0.136237195		0.914810321	0.387407599		0.949125539	0.416601901
	0.899142327	0.428289861		0.903523634	0.415872695		0.920266913	0.448477968
	0.954329922	0.321429077		0.953463138	0.327462707		0.962688267	0.335610948
	0.980167089	0.19363423		0.979917189	0.19496626		0.982911647	0.251432058
	0.954073486	0.084371107		0.961270082	0.069187784		0.9676733	0.097831004
	0.963795431	0.230152062		0.970141023	0.279682542		0.979799259	0.320999281
	0.96174446	0.170013865		0.969973788	0.19474535		0.972078933	0.217494289
	0.98673295	0.61783557		0.989043896	0.648599341		0.990442838	0.656114994
	0.947331673	0.289647026		0.95274293	0.300768749		0.965625359	0.353533174
	0.930922903	0.234424925		0.941626657	0.264373733		0.94909951	0.278397856
	0.91343921	0.264030089		0.929638852	0.309404287		0.948131033	0.3590724
	0.911971802	0.29688257		0.928541122	0.343890649		0.947801031	0.406433122
	0.915864354	0.267070477		0.928888619	0.289843348		0.948456552	0.357442484
	0.9879996	0.492532328		0.988615747	0.507294354		0.991157729	0.562005627
	0.915638358	0.140224412		0.930319811	0.161770144		0.949076135	0.221873336
	0.949639471	0.220588058		0.954659656	0.254665442		0.966807704	0.298878624
	0.945187447	0.218320691		0.949555787	0.248877519		0.963069705	0.290991057
	0.927085232	0.189397202		0.936374732	0.202723116		0.950072387	0.255462046
	0.882022244	0.055588161		0.908124516	0.110636066		0.915935001	0.144118676
	0.887344829	0.172780039		0.901016953	0.189019987		0.921990743	0.229331185
	0.862539133	0.110905185		0.891322551	0.152147715		0.922353703	0.209901437
	0.926808313	0.193675822		0.987850664	0.494429156		0.991738432	0.51698698
	0.894091393	0.233073763		0.945979245	0.338558011		0.951147555	0.35919477
	0.894954144	0.176866914		0.910221349	0.206660033		0.936555481	0.265807474
	0.896306883	0.358176409		0.899520463	0.368844372		0.904558421	0.391582934
	0.948333333	0.493950337		0.948899886	0.48818134		0.952840124	0.517393269
	0.975156002	0.581422771		0.981368152	0.61504147		0.983910334	0.625309094
	0.908175765	0.117361871		0.921690183	0.140717113		0.946282118	0.196989552
	0.93739921	0.295999018		0.944128248	0.312849472		0.953177105	0.319449548
	0.913578681	0.208725202		0.923555115	0.238322027		0.944776617	0.273432696
	0.847251004	0.073790393		0.975214919	0.357292753		0.983517879	0.327290718
	0.843005174	0.031637195		0.85362886	0.0242253		0.88313442	0.04374036
	0.989345454	0.553617245		0.989216249	0.546282879		0.99114555	0.584539253
	0.957393301	0.028244727		0.967889961	0.056317168		0.978920131	0.090231823
	0.875177303	0.090437563		0.889364883	0.11084903		0.916482949	0.167148091
	0.973791767	0.304907317		0.97727854	0.311712419		0.985381528	0.373719917
	0.959692751	0.36980502		0.963137212	0.417065656		0.972677373	0.42699148
	0.930386605	0.032098392		0.957493357	0.107158041		0.961125677	0.055629917
	0.964416422	0.128366985		0.970724053	0.140709116		0.976860406	0.162331531
	0.905011484	0.322941437		0.916838573	0.331619304		0.92957356	0.361364151
	0.919089994	0.374862166		0.923334029	0.378001833		0.934539254	0.396356165
	0.959138123	0.18549439		0.959896532	0.18403534		0.968605417	0.215985226
	0.922567741	0.064488384		0.875010992	0.035094382		0.903144345	0.093844773
	0.938411942	0.07519612		0.924672676	0.089524858		0.9198789	0.113026322
	0.852052503	0.127719033		0.85939196	0.140559355		0.878044393	0.14583052
	0.926181882	0.206297513		0.934338027	0.22284772		0.950706903	0.250392647
	0.983456726	0.584798181		0.986514331	0.611023153		0.989016062	0.630208529
	0.990456598	0.234567455		0.991553163	0.249929103		0.993186911	0.283950838
	0.957936532	0.33465343		0.958533786	0.339792674		0.96607258	0.362832108
	0.907470674	0.205071716		0.913185701	0.209170879		0.941404392	0.266086873
	0.95119654	0.336317041		0.950281734	0.322317735		0.963733682	0.369842072
	0.974233514	0.303712171		0.973796155	0.314928586		0.980956473	0.352825775
	0.970965096	0.209224346		0.974028212	0.193530827		0.981226968	0.266450008
	0.96639609	0.354126185		0.972105236	0.383611472		0.974460367	0.424929893
	0.93036035	0.193825081		0.945498048	0.242308885		0.961103272	0.27096167
	0.931498659	0.08621401		0.933822614	0.098640839		0.945477209	0.092287588
	0.936396974	0.378627698		0.934905022	0.372957693		0.949232174	0.412672284
	0.886815725	0.024168163		0.894208194	0.040602517		0.958794862	0.083758078
	0.895679415	0.130822788		0.900004541	0.156765873		0.930348956	0.196586181
	0.884111027	0.14082918		0.941780634	0.315639667		0.957921276	0.33587044
	0.924414677	0.294900524		0.931701455	0.300973219		0.942698321	0.324793243
	0.922431693	0.313648895		0.924116444	0.329544602		0.935751961	0.351435323
	0.953506615	0.571485017		0.949871893	0.539420342		0.95468258	0.587201628
	0.950731445	0.255221249		0.964862432	0.289334152		0.977331075	0.364442929
	0.986705445	0.547051618		0.988562661	0.56441933		0.989744737	0.575396206
	0.970514835	0.252114162		0.970139168	0.275012212		0.975642732	0.287176992
	0.99489055	0.472116097		0.995926489	0.453591054		0.996424204	0.521465778
	0.968086145	0.250533159		0.960944954	0.207351907		0.972034782	0.234024313
	0.984450677	0.270325342		0.982489603	0.274516213		0.98625664	0.296581121
	0.910725253	0.069113306		0.908093902	0.081808111		0.934640722	0.110841442
	0.923667176	0.137657802		0.926739313	0.18176243		0.951778698	0.208622657
	0.967559113	0.395441184		0.965133446	0.397169266		0.968685725	0.428785999
	0.855083448	0.052957121		0.863379647	0.033411427		0.845126365	0.042148504
	0.897311786	0.210392605		0.907725264	0.254729237		0.924007786	0.282739201
	0.993671634	0.192938879		0.99314669	0.195003975		0.993406466	0.149534154
	0.885117416	0.102709415		0.901600887	0.156205048		0.909242152	0.15667398
	0.968700323	0.336418238		0.971639769	0.341791105		0.979576007	0.403139202
	0.976833961	0.344960945		0.979536769	0.378644662		0.983484536	0.400406834
	0.926908119	0.266954203		0.936870071	0.300871458		0.958243023	0.342955739
	0.973873861	0.057633193		0.978712719	0.303258519		0.975971489	0.145172386
	0.970245892	0.323978143		0.973239212	0.336909919		0.976193709	0.365625274
	0.896676506	0.143437064		0.974354309	0.382391711		0.975580092	0.387450647
	0.921728405	0.231354841		0.933162637	0.217889175		0.939927267	0.234487378
	0.983356306	0.195053854		0.984538347	0.182328458		0.982790722	0.22539584
	0.952762705	0.317997993		0.955132676	0.318953746		0.963219702	0.370859124
	0.816927676	0.133091464		0.9177736	0.36966069		0.931180358	0.360054617
	0.913266007	0.092776984		0.918984761	0.09348891		0.934111086	0.118654644
	0.890410274	0.241457286		0.896744814	0.256562514		0.909705395	0.281198392
	0.878046181	0.245377419		0.883891768	0.248635078		0.914268545	0.298120264
	0.867100067	0.217597855		0.881657061	0.254605426		0.90379721	0.295373817
	0.930019009	0.189273524		0.95657922	0.253579018		0.965252548	0.287251284
	0.876148494	0.118742575		0.951956117	0.309486652		0.960627108	0.303394056
	0.870560965	0.246985494		0.884650623	0.254334989		0.901987944	0.277370139
	0.989790684	0.594544348		0.991958619	0.628841528		0.993376321	0.6503988
	0.848589648	0.173178827		0.876049107	0.208830984		0.895861354	0.243083966
	0.949728441	0.535548722		0.956465259	0.562499313		0.962726766	0.574764643
	0.968885125	0.32612917		0.975478236	0.345517838		0.983140182	0.393363371
	0.914100043	0.202850751		0.928839424	0.240136258		0.942812273	0.282032072
	0.920799602	0.210791313		0.931044707	0.220193406		0.940003371	0.240337179
	0.961709017	0.372884028		0.960225129	0.371372653		0.967018658	0.37961031
	0.987316319	0.673750147		0.989543249	0.705893547		0.99046717	0.71686986
	0.825036138	0.014628287		0.838552023	0.019681342		0.884192554	0.033871836
	0.802165638	0.034592543		0.811434596	0.035667252		0.870653179	0.064286125
	0.80144511	0.034117191		0.81149563	0.035215123		0.871934457	0.06399649
	0.889029849	0.201224274		0.900787633	0.236599701		0.927005578	0.29091605
	0.798507399	0.104218324		0.824719171	0.127908204		0.882510456	0.207737192
	0.831369112	0.065252212		0.849030113	0.075177598		0.893770728	0.112528781
	0.95272971	0.313466264		0.979943745	0.394713344		0.983829018	0.417449486
	0.894264346	0.288401178		0.899456667	0.291636079		0.909114743	0.309923304
	0.95401622	0.137863327		0.959718736	0.127801465		0.964119383	0.145955542
	0.958100026	0.444193939		0.968025397	0.482693645		0.97404644	0.516650787
	0.966407962	0.314898225		0.961203993	0.320484263		0.974080942	0.331862563
	0.656508146	0.005831249		0.709758067	0.008338489		0.709207234	0.007781958
	0.986178194	0.610606769		0.987445158	0.623068554		0.9888834	0.647678958
	0.836256488	0.478460081		0.906338074	0.389529874		0.892785719	0.440562674
	0.920543937	0.115470852		0.93765483	0.135642585		0.9524758	0.167400351
	0.994730968	0.558777458		0.993494796	0.543699215		0.994060818	0.572206555
	0.925819884	0.170564718		0.929225521	0.174398871		0.947721878	0.189661232
	0.996165628	0.026486371		0.999445583	0.421970719		0.997662864	0.035040173
	0.963733139	0.306754507		0.974084844	0.245329122		0.975829571	0.249065645
	0.874188165	0.071912302		0.864259356	0.065595818		0.878331891	0.073479897
	0.918939693	0.24897481		0.926802126	0.243629712		0.942166067	0.279971219
	0.932526599	0.043153821		0.949972815	0.075889319		0.958651796	0.069942651
	0.979917533	0.565211235		0.981373759	0.602705612		0.985766376	0.619691909
	0.963658439	0.153142395		0.950918758	0.16168311		0.951444288	0.150070052
	0.814258788	0.095006446		0.835849156	0.116083792		0.92688375	0.30212204
	0.949212838	0.35454951		0.952077173	0.346202703		0.957895338	0.39634272
	0.888771176	0.101523507		0.903783672	0.121455636		0.92409563	0.155020631
	0.929883942	0.04289609		0.962510022	0.076865684		0.979786866	0.16612574
	0.949696856	0.295800886		0.955413201	0.307550468		0.960702175	0.321634368
	0.944515237	0.362141517		0.947518572	0.362842678		0.957072948	0.401160454
	0.922823029	0.274065609		0.92496563	0.285184244		0.934707408	0.302274464
	0.970935264	0.30864938		0.977717045	0.279262883		0.971648359	0.384333857
	0.894008076	0.142087178		0.918589731	0.182347043		0.938633652	0.237941884
	0.984353564	0.278163978		0.982879942	0.236278988		0.986601646	0.260923276
	0.932124459	0.360579038		0.936931377	0.378707789		0.948750149	0.360221933
	0.992987504	0.442424176		0.995270352	0.468643538		0.993844182	0.442795829
	0.926879471	0.102166341		0.950230848	0.148632017		0.964152546	0.199234124
	0.887621605	0.134019632		0.908941179	0.171123537		0.932592043	0.2325003
	0.895257486	0.316223934		0.89396144	0.311338295		0.906950123	0.329442656
	0.912301595	0.294955145		0.912203326	0.298622646		0.91580014	0.33549923
	0.96218969	0.339087631		0.955322065	0.333164576		0.961374074	0.350873679
	0.84286405	2.80E-05		0.988695002	0.0003885		0.99016307	0.000446429
	0.978211182	0.590717001		0.981444088	0.605015155		0.98426051	0.629468589
	0.890915518	0.148591621		0.893062719	0.1546579		0.890462935	0.160896531
	0.943723062	0.308560222		0.944093012	0.300437916		0.944099423	0.331627242
	0.973153502	0.647703526		0.976338598	0.674325889		0.979004187	0.681664395
	0.892822396	0.027935728		0.898024241	0.029839221		0.893460125	0.023199964
	0.889018937	0.066001807		0.903997301	0.082038597		0.921669617	0.102374097
	0.899960875	0.145100421		0.913063007	0.149813158		0.932352441	0.195388262
	0.884026396	0.161856581		0.89290428	0.174361852		0.903415179	0.174808642
	0.987032865	0.240313732		0.979685908	0.164327018		0.982699405	0.197140979
	0.968057843	0.263886957		0.974542968	0.27474645		0.980102341	0.319414762
	0.858365866	0.084292089		0.86083452	0.086105023		0.872708988	0.092222303
	0.837435471	0.049163829		0.910306726	0.079068426		0.915918477	0.097607027
	0.980517284	0.583255123		0.988347081	0.604033798		0.990220813	0.622681603
	0.643726244	0.000238933		0.78047025	0.001407041		0.628319896	0.000366196
	0.973543848	0.239011631		0.96378268	0.300101019		0.978311376	0.315021576
	0.908299548	0.249536022		0.927296858	0.297830625		0.946497985	0.367056157
	0.913428043	0.351554021		0.913512626	0.348645015		0.918934858	0.361786128
	0.931992366	0.121305307		0.948365353	0.134946284		0.965331797	0.182561316
	0.947268468	0.444644747		0.943323307	0.446190247		0.950017299	0.473921473
	0.932447362	0.214115225		0.940368893	0.228401919		0.949133133	0.238566495
	0.968657734	0.53317608		0.968218621	0.531737818		0.970821329	0.554571332
	0.903749319	0.114108991		0.927240571	0.128490076		0.944903225	0.186989011
	0.927082938	0.401508695		0.925089107	0.404841898		0.926985186	0.423555773
	0.923985834	0.058279165		0.951923853	0.071791619		0.964082692	0.123182591
	0.973613923	0.513675764		0.973013646	0.509704692		0.972500072	0.532312841
	0.916528727	0.156232672		0.932741998	0.164915403		0.947666788	0.203975774
	0.959266055	0.541498161		0.956867621	0.538332504		0.960531229	0.553616351
	0.92697471	0.107616179		0.952502038	0.138099359		0.966434592	0.196675338
	0.936358202	0.408785659		0.937008764	0.404867546		0.9445612	0.434595584
	0.935782443	0.093514392		0.957794139	0.109368229		0.972197318	0.184476644
	0.959305371	0.488888582		0.956987395	0.476635371		0.960522509	0.495942054
	0.926479122	0.161864554		0.943451813	0.187228051		0.958114697	0.231189102
	0.921154107	0.050224164		0.955193685	0.153754175		0.963878103	0.036350189
	0.966255528	0.360620145		0.974681618	0.371755466		0.979689225	0.431933032
	0.946290047	0.064563861		0.95020005	0.062569366		0.951622299	0.051315895
	0.949996579	0.158103602		0.960503344	0.192400874		0.970525607	0.199644942
	0.933571602	0.13203486		0.968334525	0.117904158		0.977404376	0.17737736
	0.962924111	0.154558499		0.970298522	0.179774301		0.974686859	0.218513088
	0.947058632	0.142644831		0.958751325	0.159129068		0.962713292	0.18600777
	0.950361127	0.21125748		0.968850307	0.222466273		0.966205946	0.230536834
	0.927690918	0.192512575		0.951499734	0.212656753		0.957201713	0.278893901
	0.947668407	0.302034539		0.961934868	0.378632414		0.972994913	0.430945075
	0.924871529	0.188227579		0.934050694	0.210485382		0.957785025	0.278666219
	0.950668987	0.177012992		0.968028855	0.221116844		0.978855647	0.245502453
	0.992476987	0.437716268		0.995220685	0.430909258		0.995393507	0.433287053
	0.978362184	0.620486839		0.981065535	0.653253149		0.985221279	0.673078042
	0.837715145	0.014295745		0.859906238	0.022450991		0.865779653	0.017502006
	0.93103081	0.300584678		0.945526829	0.320196983		0.955029923	0.332245209
	0.973941379	0.22785108		0.969747946	0.192901026		0.979270097	0.253085686
	0.951449249	0.366980854		0.958932647	0.379268084		0.962848575	0.401535969
	0.975869007	0.355696081		0.983327924	0.366878812		0.989301107	0.448639477
	0.936318216	0.505263304		0.951871442	0.541155205		0.955870492	0.565592527
	0.937198396	0.482896457		0.944025913	0.47680066		0.939988559	0.511421505
	0.85566409	0.173625368		0.86606952	0.180678331		0.889788994	0.203335709
	0.937504059	0.143019226		0.901145823	0.160378648		0.93408983	0.139749711
	0.775833934	0.087823532		0.798115118	0.108479196		0.816250984	0.124123504
	0.99477155	0.482201828		0.993982931	0.484755968		0.994264448	0.520546601
	0.806066293	0.040125204		0.809636188	0.045661371		0.852785199	0.057626617
	0.85844024	0.172975582		0.859539981	0.182255863		0.881893154	0.216444404
	0.844645452	0.124480262		0.853731905	0.133924726		0.934994298	0.287832975
	0.849087795	0.145388405		0.855025792	0.155955032		0.932202359	0.299636866
	0.901896946	0.151008775		0.903083976	0.132093008		0.923954816	0.161459842
	0.915652236	0.09339337		0.913377069	0.086002437		0.947927991	0.098940536
	0.834838712	0.013172661		0.913260357	0.093325056		0.891239661	0.101100497
	0.927530157	0.156851871		0.935474684	0.18830583		0.94953834	0.187633541
	0.811874559	0.000213898		0.861310617	0.000106		0.949237969	0.000247593
	0.822494266	0.188942925		0.83848346	0.188582594		0.849690842	0.017472297
	0.883269519	0.013470032		0.863687718	0.004198563		0.910810933	0.012327245
	0.915467547	0.318838249		0.928786097	0.350849125		0.940392792	0.39018699
	0.964488068	0.196481247		0.970622628	0.219706618		0.978270713	0.284232463
	0.939111186	0.338053374		0.9432722	0.331296215		0.951341605	0.35626354
	0.937317549	0.287337862		0.946058244	0.311000603		0.956349031	0.350609134
	0.944866231	0.213551203		0.945112995	0.224690876		0.961830392	0.252681823
	0.902374613	0.166307983		0.909183	0.172041396		0.928443755	0.204744156
	0.981210632	0.312342128		0.980971727	0.268321587		0.98279444	0.317691898
	0.97377516	0.173665124		0.968374491	0.170755287		0.973716404	0.164444851
	0.978733856	0.255707501		0.979334103	0.243113853		0.981520666	0.248428286
	0.965625775	0.371651872		0.970541246	0.353438807		0.97316341	0.425515715
	0.947618573	0.298622263		0.953231168	0.330111558		0.961488733	0.360016654
	0.92224068	0.204302862		0.925105986	0.202751225		0.942478669	0.247463321
	0.991634055	0.438549929		0.990579802	0.401997542		0.992177955	0.436363901
	0.971931251	0.142621166		0.971995171	0.1289061		0.976733574	0.1499904
	0.967719745	0.296817902		0.98715302	0.190140659		0.991159065	0.258413662
	0.941708581	0.329774534		0.948338075	0.348075263		0.957526435	0.391286618
	0.93185906	0.259516289		0.947488465	0.306190095		0.963768227	0.368496887
	0.921703719	0.31121216		0.924190817	0.313207833		0.940518315	0.348432849
	0.968816075	0.362062019		0.969226168	0.350264618		0.975571066	0.370612395
	0.93924331	0.245325201		0.940231144	0.246206551		0.95313936	0.279591498
	0.956369534	0.282034449		0.94381902	0.29151463		0.950925731	0.293401061
	0.937583068	0.222981445		0.925822505	0.217274594		0.941099948	0.235764954
	0.97919246	0.439219243		0.968396313	0.459246622		0.98021289	0.382075526
	0.895927554	0.206145185		0.908304972	0.22848427		0.925797149	0.27483101
	0.871608019	0.289484312		0.873387335	0.275267092		0.880283868	0.297040209
	0.953282186	0.583222187		0.954964019	0.567667527		0.957358896	0.606636002
	0.86355672	0.026931592		0.874614432	0.054487062		0.908028297	0.054750838
	0.955946395	0.507066078		0.961284768	0.536001515		0.96999973	0.554211643
	0.904331061	0.191725701		0.912583717	0.209477558		0.930708609	0.241424596
	0.898016729	0.039449989		0.911429935	0.054317682		0.914587215	0.084865111
	0.959371695	0.479821601		0.962453391	0.494590432		0.969014344	0.525256785
	0.742790963	0.002832181		0.751246323	0.003338078		0.763523813	0.004676337
	0.866652387	0.158758478		0.822718664	0.13227326		0.904607657	0.21492452
	0.906534236	0.159171201		0.917253134	0.180809858		0.939430692	0.22506563
	0.896876996	0.209633179		0.90106894	0.22076587		0.922769533	0.247710093
	0.838958543	0.139194003		0.848963071	0.14730861		0.87974104	0.189991159
	0.836348733	0.026162976		0.848922965	0.022565413		0.891934342	0.038586931
	0.925672787	0.045678749		0.922920235	0.06477241		0.924853927	0.07602615
	0.872927789	0.032799343		0.885386849	0.02424188		0.881953297	0.056989059
	0.943852295	0.243237676		0.954569825	0.229727536		0.964660931	0.291728946
	0.866080883	0.048564787		0.853889153	0.044100957		0.881667766	0.045919943
	0.959480259	0.291590604		0.963627144	0.292381865		0.96672619	0.303975424
	0.945444156	8.06E-05		0.800729638	2.21E-05		0.82405169	2.50E-05
	0.793192894	0.040877288		0.847195022	0.067971792		0.846130313	0.038498088
	0.884139873	0.102621625		0.901090906	0.131118592		0.928036608	0.188416989
	0.932439487	0.164917818		0.944627848	0.171270328		0.955124463	0.197995732
	0.967131014	0.06540231		0.994127145	0.151547502		0.980406066	0.044613622
	0.957373454	0.242060866		0.966388766	0.293845822		0.976759741	0.327677009
	0.968053036	0.512484547		0.97542761	0.571068876		0.98066906	0.603511121
	0.958728246	0.1267715		0.979369868	0.192270399		0.975524092	0.141449684
	0.963404285	0.302682787		0.968455083	0.333378583		0.979309944	0.36858408
	0.933900109	0.079446958		0.955933419	0.143940302		0.965249307	0.104429336
	0.961356413	0.019751945		0.964250207	0.01555453		0.968626923	0.023538271
	0.997802554	0.103862418		0.997387133	0.152357916		0.998040487	0.046038003
	0.962457373	0.173294383		0.962506005	0.190642234		0.970685195	0.21481654
	0.919565173	0.01617404		0.930491643	0.128172593		0.942825776	0.086230346
	0.994522884	0.359507778		0.996571308	0.277822435		0.998382361	0.324753395
	0.968213796	0.499373222		0.972212502	0.510480274		0.978898299	0.567283889
	0.956386072	0.477067415		0.969753451	0.526608044		0.982028203	0.609518511
	0.959461351	0.614566865		0.972981615	0.696775425		0.988248534	0.78421974
	0.958493334	0.468975608		0.972115091	0.561507268		0.985496063	0.63571302
	0.967962695	0.306915449		0.975414679	0.313086329		0.98076483	0.341173351
	0.968901613	0.366955494		0.971949662	0.35856705		0.977523148	0.370587253
	0.958856025	0.373328545		0.960997029	0.372901135		0.970740464	0.402641963
	0.996998601	0.517940615		0.985040891	0.521726736		0.996557424	0.471448539
	0.926604052	0.072461086		0.937119234	0.103861487		0.956419524	0.136571206
	0.894577001	0.007451946		0.911421173	0.009745527		0.898821705	0.009214941
	0.958685958	0.391706071		0.958384317	0.387643711		0.964777512	0.411757501
	0.935985194	0.36966231		0.936347742	0.370615191		0.945817681	0.381030208
	0.784722816	0.042753164		0.793889131	0.031225047		0.804066785	0.045954743
	0.98071849	0.580223393		0.983192492	0.607171302		0.985949121	0.612291819
	0.881291846	0.176292849		0.885389869	0.185089803		0.894471874	0.197621411
	0.975784742	0.56504572		0.979694469	0.597720921		0.983967831	0.601074822
	0.980684224	0.139494755		0.969341627	0.157136205		0.987402125	0.156920334
	0.934598029	0.31150338		0.937411283	0.314362565		0.950992993	0.332830001
	0.851727784	0.030323784		0.884835602	0.058581399		0.931224726	0.088693953
	0.963463239	0.136826642		0.966157001	0.128848355		0.972556887	0.178619544
	0.978146951	0.231761423		0.98497205	0.267948957		0.987387788	0.294805022
	0.553028738	3.83E-05		0.639157993	4.71E-05		0.781267582	9.80E-05
	0.925165983	0.396380395		0.933784943	0.411792314		0.947289338	0.459878809
	0.935023729	0.275811004		0.946017584	0.286742389		0.958011292	0.326052518
	0.860627254	0.202731337		0.885854412	0.243580972		0.909883492	0.290303807
	0.972831805	0.208028523		0.976811089	0.217498852		0.984569363	0.259027856
	0.917897069	0.254738641		0.911750664	0.250026212		0.923431872	0.268300434
	0.943878009	0.464266314		0.956166703	0.514083862		0.963945378	0.549714429
	0.979177441	0.618902627		0.982129354	0.651081771		0.985956767	0.661210356
	0.947314844	0.431054946		0.959913237	0.500246222		0.974958689	0.57362553
	0.914320992	0.319515046		0.913549044	0.320807118		0.922513153	0.340445828
	0.968101089	0.508714196		0.971832172	0.541925031		0.976953251	0.540602605
	0.904432482	0.078123044		0.906015492	0.092126882		0.927714983	0.099653686
	0.945476867	0.206208475		0.941960945	0.199134173		0.962330124	0.244221554
	0.997320361	0.220249227		0.991644852	0.297925016		0.998644322	0.286597476
	0.950110165	0.134287328		0.96505915	0.165533971		0.976650324	0.211412942
	0.974174969	0.012744659		0.999449917	0.292869148		0.98266484	0.06059536
	0.937874016	0.212153707		0.941579075	0.217035564		0.952290371	0.25260914
	nan	nan		nan	nan		nan	nan
	0.773921596	0.000926222		0.743415703	0.000954184		0.759899528	0.001750878
	0.897439886	0.032247711		0.911135953	0.084218312		0.912153681	0.063479501
	0.943802992	0.384095455		0.949407581	0.381493908		0.957279509	0.402466382
	0.948201843	0.359210874		0.955752126	0.391387977		0.964635956	0.410742805
	0.978487677	0.269805931		0.97821155	0.245235912		0.980648251	0.305851554
	0.971878153	0.25499109		0.97921343	0.390730416		0.977024888	0.319913891
	0.952967406	0.175580015		0.958166909	0.175882989		0.966352668	0.234903037
	0.968723247	0.186725625		0.969008094	0.147660882		0.978212467	0.207523563
	0.952107422	0.183409173		0.953387699	0.181970534		0.968721129	0.219812767
	0.958216071	0.181831376		0.959586966	0.161325672		0.971157193	0.219111955
	0.977461502	0.199411148		0.977291864	0.206468499		0.984997648	0.272227314
	0.957563062	0.251815782		0.960333188	0.228323582		0.970758993	0.293181224
	0.950419207	0.24922103		0.950297801	0.229679048		0.961935243	0.266249898
	0.932608807	0.313559137		0.93792786	0.321387246		0.946728825	0.341758676
	0.933683994	0.269422709		0.934246098	0.276779058		0.944058646	0.300824677
	0.927407135	0.29290729		0.925625224	0.287698301		0.941830687	0.319107492
	0.974814087	0.178730578		0.971061596	0.157299113		0.983067631	0.191557297
	0.922514424	0.097598716		0.925384782	0.10056263		0.939272615	0.128901594
	0.902441428	0.187160401		0.907334115	0.215421991		0.924904934	0.24412489
	0.980222451	0.560035379		0.982697207	0.598765494		0.985670186	0.620073855
	0.990398445	0.33410071		0.990230338	0.337011556		0.991272187	0.371575284
	0.960778257	0.31399588		0.963128315	0.311141708		0.968474519	0.337785325
	0.981304955	0.362669183		0.982611736	0.370885602		0.975730453	0.461101668
	0.969353954	0.175766577		0.972846702	0.206325511		0.976436212	0.21851222
	0.939764993	0.17745386		0.952383085	0.208767473		0.964899291	0.239281318
	0.950414743	0.114690933		0.952288599	0.170297615		0.946196053	0.12567589
	0.972084768	0.193923116		0.963880598	0.183840988		0.963423956	0.196679999
	0.97233194	0.4156704		0.972446062	0.412362991		0.97800053	0.449137083
	0.853985121	0.023035483		0.897969394	0.024185519		0.900904934	0.026216344
	0.917483996	0.140183196		0.934024362	0.168305516		0.949001342	0.142614465
	0.948711331	0.16487122		0.951190148	0.186455309		0.952323704	0.192776252
	0.925030794	0.19142667		0.927883605	0.192662742		0.941632405	0.204978747
	0.972854902	0.475929916		0.965936364	0.465044502		0.971555676	0.505571011
	0.935073119	0.274677915		0.935092137	0.273833497		0.948472128	0.334499686
	0.912232962	0.127659458		0.924975053	0.153189728		0.931480295	0.154438611
	0.934922974	0.337520932		0.951472703	0.388887314		0.970174934	0.473520666
	0.940229484	0.327470287		0.955419789	0.378372448		0.973985568	0.473281187
	0.934662642	0.299503116		0.936284391	0.302987424		0.949059182	0.322521268
	0.951617234	0.386570606		0.951143166	0.384879068		0.960421378	0.406306091
	0.960149308	0.183714782		0.962917935	0.165792943		0.969202337	0.208755244
	0.949743166	0.016610061		0.932448321	0.014397765		0.858147735	0.01781457
	0.949165748	0.126992731		0.967884978	0.151557235		0.989036509	0.171693542
	0.980198068	0.311848844		0.974692591	0.302194735		0.981966353	0.312275528
	0.984652755	0.507341177		0.983316271	0.516840526		0.981765128	0.515176015
	0.977726988	0.406185281		0.970302807	0.405913694		0.978775838	0.439246794
	0.892637971	0.178133066		0.893944827	0.197563088		0.921632753	0.235051931
	0.958315165	0.397088609		0.948618776	0.387650431		0.953272335	0.417588696
	0.957870192	0.413034858		0.955564007	0.395080481		0.960085853	0.407597953
	0.96168926	0.39200885		0.959661865	0.391817259		0.958959227	0.409041991
	0.965591841	0.493181631		0.957620216	0.48634628		0.960745899	0.50969978
	0.911521938	0.117229219		0.91420002	0.119114237		0.921714812	0.127747739
	0.838160681	0.076911955		0.832397804	0.059595619		0.840752371	0.068730117
	0.736787328	0.003097962		0.764053488	0.003308335		0.779700831	0.004404516
	0.954974258	0.44674472		0.9513165	0.434246213		0.95486031	0.459729319
	0.956353567	0.000100685		0.849545075	2.92E-05		0.859777592	3.13E-05
	0.993286686	0.590342792		0.994794232	0.618781447		0.99561206	0.632826868
	0.879823033	0.04179445		0.837747106	0.036061708		0.905447019	0.038803663
	0.914651469	0.030409409		0.935749472	0.108701563		0.91626345	0.086594006
	0.848883123	0.026385847		0.859699245	0.05114077		0.89664917	0.050638706
	0.928180467	0.110407443		0.951790657	0.132461008		0.954982957	0.142259643
	0.930311217	0.059937055		0.937199363	0.057725094		0.95759733	0.079667809
	0.991231577	0.637691756		0.992472405	0.662274935		0.993295404	0.676486209
	0.931541964	0.039240323		0.916781659	0.034294918		0.969134146	0.059957021
	0.955872757	0.029197595		0.9330635	0.057240493		0.948552802	0.081529737
	0.940939096	0.111171506		0.851986743	0.056129099		0.965489361	0.170614287
	0.93127115	0.052229762		0.872502539	0.043878756		0.95774646	0.09776111
	0.952050576	0.061692373		0.943654423	0.05988644		0.968138101	0.085561282
	0.956418325	0.059305413		0.942846362	0.07388573		0.957169565	0.090544339
	0.930005297	0.248239207		0.948114291	0.3300306		0.962053516	0.380928678
	0.938202969	0.088145022		0.941299071	0.09487346		0.949789486	0.097965593
	0.928792379	0.134736588		0.933977588	0.126210851		0.954027479	0.166929393
	0.926896493	0.31252365		0.9257192	0.30491714		0.933144439	0.325401881
	0.932195338	0.029321801		0.941144386	0.088818671		0.913048296	0.07174969
	0.919764429	0.037416953		0.90082301	0.020714347		0.92147668	0.073046039
	0.978609705	0.192513184		0.979249848	0.175606787		0.982346771	0.213917517
	0.954654011	0.235352002		0.955292796	0.234976617		0.966441502	0.29124174
	0.975980996	0.305699034		0.975763058	0.305642312		0.97382242	0.313386732
	0.969073728	0.227682538		0.980950347	0.339787487		0.989906493	0.327128167
	0.951672224	0.546331196		0.958774183	0.569485481		0.963050713	0.587293451
	0.963576834	0.068410233		0.961557341	0.05804399		0.970579585	0.087326051
	0.873092218	0.226330513		0.887721952	0.233933844		0.891852056	0.258049774
	0.719644865	0.334582495		0.757671753	0.249500787		0.831766015	0.211225689
	0.953752324	0.470494073		0.955042691	0.488997403		0.967248924	0.532878909
	0.946111335	0.504851723		0.950735566	0.5256653		0.961637291	0.571203647
	0.945876767	0.487214895		0.948873694	0.501239014		0.961404489	0.544020956
	0.954709641	0.506347083		0.9596663	0.526256249		0.968985455	0.57766104
	0.921848936	0.270820976		0.917162665	0.259057575		0.944167988	0.338403685
	0.92752208	0.258552402		0.924414024	0.248689789		0.948792074	0.306451174
	0.937151688	0.251375566		0.932224479	0.256113721		0.944089757	0.284534961
	0.909933453	0.422603786		0.904416874	0.414815998		0.92503505	0.444206511
	0.920279349	0.463222092		0.917175697	0.457127957		0.929401345	0.481001766
	0.921615575	0.316246622		0.908720031	0.277106492		0.944695261	0.392748623
	0.920490007	0.322933725		0.907724781	0.273189534		0.944857105	0.389426096
	0.929384392	0.193912745		0.915437693	0.147555461		0.957247282	0.264571115
	0.922653359	0.301881139		0.911311528	0.255840904		0.945829759	0.372591357
	0.915598859	0.333312478		0.903971317	0.284207374		0.940595587	0.411887884
	0.789254834	0.071312388		0.836551391	0.087792488		0.894241246	0.174827817
	0.790877469	0.03737684		0.830352737	0.05466517		0.877502843	0.101750523
	0.942441449	0.391196289		0.940821009	0.37659022		0.950386219	0.414632393
	0.77627108	0.054126095		0.805032218	0.067553423		0.861463403	0.119440065
	0.767115699	0.069248336		0.788031222	0.0795455		0.834539668	0.13214161
	0.945333273	0.25040927		0.952923623	0.271368284		0.962626803	0.308297779
	0.94201505	0.266620193		0.945533754	0.273189723		0.9578419	0.320128576
	0.979271144	0.494185571		0.980156843	0.486986549		0.979892107	0.496620137
	0.969044375	0.199142885		0.969784412	0.193065052		0.9741456	0.204264175
	0.957959564	0.237026341		0.974151317	0.28243677		0.980369156	0.309346448
	0.741568559	0.258537837		0.812798621	0.252933275		0.840213578	0.263570632
	0.8012856	0.058934413		0.819635617	0.061517877		0.854752531	0.080646173
	0.969449496	0.167389537		0.976994687	0.200061247		0.981846761	0.210277436
	0.884613013	0.18646038		0.894651847	0.219758512		0.91169236	0.252588647
	0.948486075	0.463785016		0.943107449	0.455207625		0.954441231	0.494507273
	0.93423971	0.488944477		0.937388385	0.482891365		0.944710004	0.507226157
	0.850174743	0.183939763		0.895840361	0.251975604		0.932470934	0.345551468
	0.843966499	0.112156424		0.893509997	0.177971183		0.931244517	0.234117907
	0.808339724	0.080794465		0.829272115	0.094924276		0.848990767	0.11520798
	0.851820572	0.273231976		0.867385939	0.375258191		0.878825705	0.340627572
	0.970184675	0.27787074		0.973217035	0.285129019		0.977974581	0.343638913
	0.89840874	0.143801667		0.926109548	0.178132266		0.938712928	0.20101719
	0.863739199	0.013265393		0.871560477	0.02216864		0.866507349	0.010991039
	0.943906603	0.187717761		0.946626143	0.200367452		0.956556739	0.254051137
	0.899277053	0.229228272		0.896781222	0.221966136		0.915801733	0.260295892
	0.980452885	0.611947031		0.983884082	0.639582597		0.986860407	0.665738314
	0.985869193	0.475484885		0.985244254	0.488214762		0.986963854	0.495701755
	0.983188173	0.560751131		0.985889559	0.58762295		0.988119338	0.606915655
	0.978865365	0.626793391		0.981730416	0.656726037		0.984993007	0.67881295
	0.981654775	0.39923202		0.983517117	0.401993641		0.984376354	0.41301649
	0.980836421	0.188040457		0.982768743	0.180234744		0.982559544	0.221277199
	0.985400139	0.588611391		0.988299704	0.634208462		0.990086665	0.635112055
	0.935725888	0.386010498		0.931351817	0.394718158		0.933459175	0.395280514
	0.984029178	0.558988633		0.987697199	0.588771455		0.989696176	0.612743078
	0.978607229	0.539560446		0.983063677	0.573895935		0.986010367	0.587443997
	0.979256136	0.573554326		0.982482542	0.602211185		0.985952134	0.632007625
	0.982839613	0.530298245		0.984751118	0.558172859		0.987680052	0.582654709
	0.984124039	0.587957585		0.986486327	0.618878634		0.988515292	0.634370598
	0.908519397	0.022909017		0.911718111	0.012060702		0.928759177	0.028451966
	0.987354719	0.530917417		0.988606652	0.556716018		0.992630819	0.62591495
	0.940359892	0.40341433		0.943722	0.401200569		0.946219427	0.429828873
	0.935676276	0.066253319		0.941486752	0.054802215		0.962878862	0.089779877
	0.983705687	0.591038391		0.986296456	0.634263341		0.989719834	0.653949257
	0.923540823	0.477213517		0.925868498	0.459835176		0.932051085	0.496813771
	0.986111783	0.12902322		0.98772891	0.112193446		0.992810412	0.194841883
	0.992639802	0.724030879		0.99460997	0.766484056		0.995746738	0.768989721
	0.937413885	0.402312132		0.935582208	0.3830261		0.938599811	0.413617082
	0.969147562	0.146689738		0.973611652	0.147131284		0.982548838	0.194681098
	0.984033131	0.529832549		0.986683418	0.544729307		0.989514364	0.556972018
	0.988923222	0.474196934		0.988525052	0.473098		0.98971128	0.492680305
	0.97008305	0.156692694		0.969424272	0.163658095		0.979893194	0.207906771
	0.984410961	0.589835497		0.986976783	0.628545819		0.989837986	0.641220499
	0.944357852	0.396329021		0.937866853	0.378110763		0.946766657	0.399997671
	0.936111875	0.140600676		0.937712921	0.135436657		0.948714068	0.178551307
	0.967936565	0.289099068		0.969459347	0.29343002		0.974568883	0.334723176
	0.955209784	0.086291417		0.954789474	0.091851295		0.962162158	0.106342129
	0.936892216	0.263601443		0.94059004	0.270488021		0.952832878	0.309179558
	0.979324964	0.595555731		0.982728736	0.632740195		0.985812026	0.64362349
	0.978256635	0.544413313		0.980956356	0.564370381		0.984720905	0.603216832
	0.975803232	0.525032865		0.978964914	0.550824572		0.982777189	0.578466288
	0.978686793	0.541314953		0.9823046	0.573508278		0.986183771	0.597454616
	0.974469524	0.624029622		0.977188264	0.654042567		0.982348491	0.678516418
	0.979533482	0.541101762		0.980116568	0.557148194		0.982345751	0.584145477
	0.973085174	0.426980992		0.974746175	0.436955596		0.977120975	0.465664483
	0.898974632	0.337673847		0.89746074	0.335198358		0.912534688	0.363050096
	0.981916831	0.583809961		0.98295087	0.611947587		0.987865286	0.641824498
	0.983684626	0.553318322		0.986914868	0.596313982		0.988963398	0.594096806
	0.931343116	0.381906726		0.935964728	0.372470902		0.937686482	0.397274538
	0.979149724	0.62952961		0.981700509	0.661781297		0.985531672	0.690585035
	0.983143105	0.583585495		0.985734339	0.605974933		0.988723432	0.628642541
	0.974255054	0.588370714		0.976632935	0.621987605		0.982793379	0.635679655
	0.981869687	0.651018775		0.985163196	0.697399671		0.98736004	0.698883989
	0.977797913	0.620659225		0.979324902	0.645377236		0.983153781	0.658675959
	0.975154281	0.576247478		0.977033114	0.615285653		0.98240263	0.616148765
	0.977658691	0.571542412		0.979752537	0.597693303		0.984543174	0.610496064
	0.973500464	0.651795835		0.976955729	0.680618074		0.980441442	0.698399801
	0.975709343	0.619446719		0.979802001	0.654423334		0.983320408	0.67211432
	0.988201623	0.706247732		0.990320156	0.73942458		0.992334806	0.754021087
	0.981201588	0.640513036		0.984342212	0.669106484		0.986805067	0.686484673
	0.99614112	0.217204634		0.996426621	0.267189692		0.997086418	0.337096611
	0.981308792	0.638394998		0.984477735	0.664524725		0.987396987	0.684345299
	0.983170744	0.662115501		0.986516704	0.691527682		0.988170139	0.697931572
	0.98035164	0.636509096		0.98388022	0.667906754		0.986384309	0.688206399
	0.978590121	0.64882798		0.982116751	0.676921509		0.985305267	0.69590246
	0.986884555	0.65550791		0.989403018	0.677098818		0.991005031	0.691995538
	0.985030974	0.644681269		0.988889524	0.682169589		0.990332155	0.69868448
	0.985827016	0.659719246		0.989286759	0.695493034		0.990397681	0.709476693
	0.976164139	0.629733004		0.979409625	0.652115256		0.982354864	0.673562578
	0.984498551	0.655144935		0.986342149	0.680184369		0.988747759	0.686372183
	0.974886154	0.629878986		0.97896304	0.657828439		0.982938321	0.676994181
	0.981602986	0.605407357		0.984772917	0.635811721		0.987986235	0.6495022
	0.971796343	0.62421413		0.975885813	0.651377968		0.97983274	0.671299945
	0.971706792	0.622430777		0.973804763	0.647777954		0.979641797	0.670930403
	0.979217943	0.636517024		0.981326491	0.667495764		0.985697549	0.688385701
	0.97613613	0.611288795		0.979997828	0.651631685		0.984084663	0.667313071
	0.986536364	0.623452625		0.989396127	0.661618567		0.991183402	0.672271875
	0.987320008	0.648072088		0.98869367	0.682479837		0.991159633	0.708654581
	0.984902051	0.638321318		0.987480261	0.672614028		0.990416887	0.697518704
	0.982971238	0.613376601		0.986545866	0.659537822		0.988581769	0.660981952
	0.977944494	0.655010647		0.982218679	0.68814418		0.984869665	0.700667814
	0.995788592	0.667455351		0.996597235	0.681443916		0.997142014	0.694093131
	0.977754727	0.633694032		0.978386853	0.661331022		0.984505102	0.681517794
	0.976069515	0.631064447		0.97967876	0.661117471		0.983168584	0.67184805
	0.972411081	0.630057129		0.974952712	0.660316053		0.980365884	0.680974296
	0.978446616	0.591149643		0.9808505	0.626722555		0.98552983	0.632243994
	0.981971977	0.633068327		0.986336006	0.671385019		0.988279927	0.682676832
	0.9824052	0.639766078		0.984850144	0.672899789		0.988578191	0.686306455
	0.987048462	0.628909791		0.987966489	0.652981811		0.990450775	0.660122211
	0.976457765	0.634627551		0.978603064	0.656904544		0.984016964	0.672577078
	0.984348961	0.643063837		0.987399372	0.680570961		0.990507563	0.709583457
	0.975682415	0.620463881		0.979555585	0.656473283		0.983228643	0.674291208
	0.9892589	0.707686026		0.991494865	0.744533533		0.992550638	0.731538178
	0.971023974	0.60900301		0.976075625	0.637065676		0.979243559	0.651701774
	0.980300477	0.6389627		0.983575987	0.671708375		0.98695228	0.68283662
	0.980785709	0.567973692		0.984120569	0.601946857		0.986928286	0.615967168
	0.976198196	0.684036804		0.979955979	0.718672274		0.983623266	0.733959952
	0.98539681	0.656810514		0.986062924	0.682093918		0.989740295	0.691997459
	0.987185683	0.657851653		0.989094399	0.681788825		0.991826917	0.702841444
	0.986423114	0.61499746		0.988997417	0.66285692		0.991349246	0.697286945
	0.916705608	0.637521588		0.932275	0.664052348		0.941839127	0.690595582
	0.835743903	0.312707887		0.835714732	0.311627348		0.841043161	0.326807933
	0.86684804	0.113152906		0.869542663	0.118039188		0.879924411	0.140514036
	0.773944477	0.037524555		0.793722927	0.052965075		0.800424888	0.067289097
	0.84453737	0.12540901		0.84905131	0.129433258		0.860414508	0.148527752
	0.874791483	0.089382041		0.873804326	0.092574039		0.886155725	0.103220761
	0.803000717	0.040012538		0.812718102	0.049125971		0.824484815	0.058683902
	0.836122457	0.183246737		0.845741175	0.190086173		0.858400915	0.221534638
	0.880362846	0.050281739		0.881163301	0.05351394		0.889353418	0.060969945
	0.844113329	0.282520489		0.850612021	0.287421863		0.857836856	0.312847513
	0.867176889	0.037446923		0.861318638	0.038190708		0.867031998	0.048154314
	0.946503995	0.447567061		0.944784696	0.436700257		0.95128523	0.470650018
	0.815707907	0.329958677		0.838387858	0.351202212		0.85392335	0.382833735
	0.885614903	0.437447929		0.888209355	0.434767158		0.892455079	0.459979786
	0.738050748	0.084707143		0.745175854	0.088229882		0.759049453	0.097703509
	0.849422223	0.038663179		0.854583384	0.035207526		0.857411249	0.052227808
	0.82471789	0.27171374		0.835024481	0.286231509		0.846962436	0.315834101
	0.885737299	0.666109639		0.898503038	0.682546839		0.909541159	0.703460876
	0.970245848	0.853803097		0.971897492	0.855946991		0.973326607	0.863488986
	0.875225927	0.256385838		0.882998681	0.251706996		0.889403092	0.285235044
	0.85943809	0.078934638		0.856231658	0.084548959		0.870370002	0.090971984
	0.826752044	0.092200278		0.835013525	0.101897164		0.840395994	0.109369397
	0.936620339	0.619686923		0.938923545	0.618025165		0.941093112	0.640209335
	0.778524337	0.165261537		0.791510716	0.196914468		0.803896608	0.201347642
	0.841673668	0.187620753		0.843473655	0.187991939		0.853545059	0.203761223
	0.820770527	0.2528955		0.842917664	0.258315192		0.859019394	0.296907052
	0.930032569	0.473295552		0.930707309	0.470758554		0.933425976	0.491695444
	0.803526155	0.436859346		0.809406891	0.442190309		0.827314591	0.471596207
	0.827291623	0.391399725		0.829612516	0.388064082		0.844102472	0.409428605
	0.826981909	0.390588781		0.826460384	0.380744123		0.844592974	0.415735602
	0.847129363	0.084963276		0.847207356	0.087002881		0.854359561	0.095517758
	0.73057733	0.083750973		0.732828372	0.08749419		0.747401694	0.099498859
	0.771015741	0.270067734		0.778558719	0.281834776		0.792942417	0.303473753
	0.860396664	0.494222762		0.860429435	0.486317327		0.872705255	0.512348898
	0.875849053	0.515259525		0.875118484	0.505146236		0.888223699	0.530445994
	0.768671714	0.284166437		0.764972773	0.274961786		0.779347661	0.298329196
	0.853452961	0.460728508		0.85312284	0.446638725		0.868735369	0.479696709
	0.843047507	0.024460545		0.848084374	0.024924742		0.85844416	0.030584446
	0.786963928	0.029241851		0.809662088	0.047641991		0.821753393	0.04472924
	0.818243708	0.055967189		0.818395273	0.058138926		0.834770079	0.067016098
	0.863711025	0.530332359		0.867757753	0.53189509		0.873095049	0.544154329
	0.779574987	0.415002407		0.790159397	0.416852543		0.804098048	0.446550631
	0.79104081	0.415949692		0.791643637	0.41455753		0.802632757	0.432717856
	0.711629657	0.151201324		0.717672276	0.153333368		0.736016882	0.173874705
	0.786740661	0.456719896		0.798642143	0.470314469		0.810665273	0.493189155
	0.881307811	0.623845212		0.890471746	0.632102495		0.898216769	0.651726947
	0.872932214	0.591472235		0.88192875	0.597339522		0.889503922	0.615635394
	0.739527738	0.256733389		0.743478065	0.252170807		0.757587619	0.274245462
	0.901814311	0.566336474		0.905932687	0.562208085		0.913509007	0.583642693
	0.787876828	0.254148837		0.801864694	0.274572811		0.811663873	0.283047741
	0.702799839	0.182626624		0.706418704	0.176501887		0.732626446	0.206113355
	0.922372775	0.603399568		0.926608017	0.607343765		0.932541045	0.623491147
	0.826177629	0.480618539		0.83913296	0.495063597		0.851859118	0.529424323
	0.814704227	0.243504874		0.81869186	0.245639454		0.829223615	0.263340385
	0.735666859	0.076597273		0.741570592	0.078532482		0.755361951	0.090127739
	0.804012453	0.468869642		0.815379075	0.492100554		0.829066042	0.516616711
	0.868741265	0.65503675		0.8788434	0.669644639		0.890527458	0.693929597
	0.919136261	0.675155106		0.918775876	0.670099087		0.924393909	0.68781164
	0.764772144	0.289019126		0.764024665	0.280773064		0.780362852	0.308799
	0.868854499	0.560117541		0.875714391	0.562134243		0.886258201	0.586691557
	0.797693817	0.094629006		0.803444231	0.106695606		0.813678952	0.116278845
	0.755766847	0.154969377		0.75836621	0.155009625		0.776503294	0.173529867
	0.918494526	0.520031279		0.92104758	0.517850541		0.92699175	0.5365136
	0.83122737	0.346020416		0.84207184	0.354932907		0.85014115	0.377420875
	0.846411816	0.155743815		0.846105086	0.165010787		0.856658976	0.16220963
	0.750286626	0.022118791		0.750271012	0.021339886		0.772295672	0.027292987
	0.777041309	0.291791662		0.790178233	0.311400483		0.799522483	0.329660963
	0.869504179	0.531288209		0.876435554	0.533679714		0.886019844	0.562007512
	0.936736956	0.612737424		0.935302114	0.598725572		0.939930729	0.621993769
	0.749845612	0.214106458		0.751918564	0.21173901		0.769540239	0.234659465
	0.911702503	0.516394114		0.913276665	0.511165782		0.920649211	0.539597942
	0.77179022	0.048022997		0.790690441	0.058378958		0.81144656	0.065666397
	0.730803194	0.063956565		0.731956742	0.063450557		0.750650223	0.068942592
	0.864063844	0.462095022		0.857228315	0.451839873		0.881970744	0.488429291
	0.816538229	0.451195067		0.813951646	0.445244779		0.8443835	0.494489179
	0.851763764	0.327858257		0.848609964	0.324123864		0.8566861	0.343570001
	0.754715024	0.1349288		0.756981128	0.135468895		0.767533484	0.146465532
	0.783443488	0.437186449		0.774459854	0.418261829		0.811062805	0.482407301
	0.847058948	0.558222144		0.835011477	0.538772385		0.868987487	0.594462997
	0.908621376	0.639037995		0.89942504	0.626989198		0.918142089	0.657847779
	0.765669177	0.291223954		0.764845096	0.285515676		0.784394479	0.31627159
	0.878449814	0.546180565		0.871414633	0.534524748		0.893709399	0.570146326
	0.810056075	0.039726848		0.80944298	0.036856824		0.817993722	0.043845819
	0.770139038	0.107602102		0.780805064	0.112192467		0.786698724	0.124239958
	0.755871996	0.051440381		0.767107837	0.050932895		0.784108725	0.057450935
	0.915805165	0.476444756		0.91897132	0.476740837		0.924497696	0.49767038
	0.835224552	0.445113882		0.844711986	0.454697668		0.854165755	0.479411895
	0.842497603	0.238462922		0.84000116	0.234011956		0.847985934	0.242668028
	0.836626476	0.082786869		0.842603514	0.079153065		0.848495124	0.085131683
	0.775380805	0.241618429		0.785201105	0.252186995		0.792471848	0.263992994
	0.864760954	0.523197183		0.870896769	0.520390362		0.879783852	0.544032632
	0.954085781	0.704226534		0.952916481	0.692835445		0.956315962	0.711146087
	0.758878205	0.247174688		0.763642237	0.242857702		0.779313313	0.265988481
	0.942844906	0.628854427		0.943683559	0.620615701		0.947190327	0.63633428
	0.863238352	0.115379401		0.872582246	0.109213345		0.886177949	0.140206928
	0.741140849	0.012754841		0.751248599	0.013340767		0.777939057	0.015807405
	0.86949202	0.495194404		0.871987767	0.4955217		0.87992456	0.512915834
	0.784677762	0.441374831		0.797019364	0.455737778		0.808154081	0.481561279
	0.760478851	0.224235466		0.762248218	0.228318118		0.773002528	0.237442827
	0.724513764	0.119975583		0.727819148	0.118608895		0.744372239	0.129972633
	0.773638603	0.460313828		0.783089079	0.475767635		0.797289188	0.497679551
	0.8516515	0.586893832		0.859332706	0.594496372		0.871110196	0.616801664
	0.90570612	0.637009519		0.908750723	0.634799677		0.914802575	0.651556349
	0.744942871	0.272279761		0.745160864	0.265727363		0.762124195	0.292039708
	0.763688797	0.057326194		0.769469847	0.06576384		0.77526592	0.071321915
	auROC	auPR		auROC	auPR		auROC	auPR
AVG	0.915350756	0.302120367		0.922	0.318		0.934	0.345
AV-125	0.898	0.379		0.907	0.396		0.918	0.43
AV-690	0.93	0.285		0.938	0.304		0.95	0.33
AV-104	0.828	0.319		0.833	0.321		0.845	0.341
