# Supplementary material for: KDeep: a new memory-efficient data extraction method for accurately predicting DNA/RNA transcription factor binding sites
Source: J Transl Med. 2023 Oct 16;21:727. doi: 10.1186/s12967-023-04593-7 (PMC10580661; doi:10.1186/s12967-023-04593-7)
Supplement: Supplementary file 2 — Additional file 2: Comparing auROCof five encodings methods: one-hot, word2vec (50), word2vec (100), 2Lk (3, 2), and 2Lk (3, 3) with fixed predictor architecture KDeep. [file 12967_2023_4593_MOESM2_ESM.xlsx]

## Sheet: Sheet1
		auROC for 2Lk (3, 2), vector size = 16		auROC for 2Lk (3, 3), vector size for each word = 64		auROC for word2vec (50)		auROC for word2vec (100)		one-hot
1		0.79		0.801		0.787		0.788		0.778
2		0.6		0.62		0.602		0.588		0.6
3		0.878		0.887		0.878		0.881		0.87
4		0.887		0.89		0.882		0.879		0.879
5		0.638		0.64		0.635		0.634		0.635
6		0.96		0.966		0.962		0.958		0.954
7		0.965		0.966		0.961		0.963		0.963
8		0.935		0.935		0.932		0.93		0.93
9		0.609		0.624		0.611		0.611		0.606
10		0.897		0.896		0.893		0.895		0.897
11		0.919		0.918		0.917		0.917		0.919
12		0.921		0.922		0.919		0.922		0.919
13		0.949		0.948		0.944		0.947		0.946
14		0.965		0.964		0.963		0.962		0.963
15		0.721		0.719		0.723		0.719		0.713
16		0.961		0.961		0.962		0.961		0.962
17		0.978		0.977		0.976		0.976		0.976
18		0.791		0.795		0.793		0.795		0.794
19		0.784		0.784		0.781		0.784		0.78
20		0.738		0.741		0.743		0.736		0.736
21		0.829		0.832		0.825		0.825		0.824
22		0.873		0.878		0.878		0.875		0.873
23		0.961		0.963		0.963		0.96		0.96
24		0.966		0.968		0.967		0.969		0.966
25		0.893		0.899		0.895		0.895		0.889
26		0.966		0.968		0.961		0.965		0.966
27		0.933		0.934		0.934		0.932		0.93
28		0.934		0.937		0.936		0.934		0.933
29		0.899		0.902		0.901		0.9		0.897
30		0.958		0.963		0.958		0.96		0.954
31		0.94		0.945		0.94		0.943		0.94
		AVG=0.872		AVG=0.876		AVG=0.872		AVG=0.871		AVG=0.869
