# Supplementary material for: KDeep: a new memory-efficient data extraction method for accurately predicting DNA/RNA transcription factor binding sites
Source: J Transl Med. 2023 Oct 16;21:727. doi: 10.1186/s12967-023-04593-7 (PMC10580661; doi:10.1186/s12967-023-04593-7)
Supplement: Supplementary file 4 — Additional file 4: Performance comparison of KDeep against other RBP-site predictors on the RBP-24 dataset. The evaluation includes DeepRKE-, DeepRKE+, GraphProt, deepnet-rbp, DeepBind, mmCNN, and iDeepV. [file 12967_2023_4593_MOESM4_ESM.xlsx]

## Sheet: result
	ROC	ROC	ROC	ROC	ROC	ROC	ROC	ROC
RBP	DeepRKE-	KDeep	DeepRKE+	GraphProt	deepnet-rbp	DeepBind	iDeepV	mmCNN
ALKBH5 PAR-CLIP- 1	0.71	0.75	0.74	0.68	0.714	0.668	0.643	0.766
C17ORF85 PAR-CLIP-2	0.817	0.84	0.824	0.8	0.82	0.755	0.74	0.829
C22ORF28 PAR-CLIP-3	0.828	0.862	0.832	0.751	0.792	0.809	0.823	0.865
CAPRIN1 PAR-CLIP-4	0.802	0.89	0.869	0.855	0.834	0.888	0.824	0.808
Ago2 HITS-CLIP-5	0.897	0.888	0.9	0.765	0.809	0.879	0.886	0.895
ELAVL1 HITS-CLIP-6	0.976	0.98	0.978	0.955	0.966	0.98	0.966	0.98
SFRS1 HITS-CLIP-7	0.936	0.951	0.945	0.898	0.931	0.929	0.905	0.942
HNRNPC iCLIP-8	0.975	0.98	0.978	0.952	0.962	0.979	0.979	0.979
TDP43 iCLIP-9	0.95	0.938	0.954	0.874	0.876	0.93	0.935	0.927
TIA1 iCLIP-10	0.93	0.943	0.942	0.861	0.891	0.929	0.941	0.934
TIAL1 iCLIP-11	0.944	0.94	0.946	0.833	0.87	0.922	0.929	0.941
Ago1-4 PAR-CLIP-12	0.925	0.922	0.932	0.895	0.881	0.919	0.925	0.892
ELAVL1 PAR-CLIP(B)-13	0.97	0.982	0.98	0.935	0.961	0.961	0.962	0.96
ELAVL1 PAR-CLIP (A)-14	0.975	0.979	0.978	0.959	0.966	0.972	0.973	0.982
EWSR1 PAR-CLIP-15	0.965	0.972	0.971	0.935	0.966	0.969	0.962	0.953
FUS PAR-CLIP-16	0.98	0.989	0.988	0.968	0.98	0.983	0.976	0.977
ELAVL1 PAR-CLIP ©-17	0.99	0.987	0.996	0.991	0.994	0.989	0.99	0.991
IGF2BP1-3 PAR-CLIP-18	0.934	0.958	0.943	0.889	0.879	0.939	0.923	0.924
MOV10 PAR-CLIP-19	0.907	0.935	0.92	0.863	0.854	0.899	0.896	0.867
PUM2 PAR-CLIP-20	0.96	0.971	0.965	0.954	0.971	0.964	0.965	0.967
QKI PAR-CLIP-21	0.97	0.981	0.975	0.957	0.983	0.973	0.965	0.974
TAF15 PAR-CLIP-22	0.98	0.986	0.985	0.97	0.983	0.978	0.978	0.984
PTB HITS-CLIP -23	0.95	0.943	0.953	0.937	0.983	0.944	0.936	0.955
ZC3H7B PAR-CLIP-24	0.902	0.92	0.914	0.82	0.796	0.875	0.883	0.792
average	0.923875	0.937	0.933667	0.887375	0.902583	0.918042	0.912708	0.92
