# Supplementary material for: KDeep: a new memory-efficient data extraction method for accurately predicting DNA/RNA transcription factor binding sites
Source: J Transl Med. 2023 Oct 16;21:727. doi: 10.1186/s12967-023-04593-7 (PMC10580661; doi:10.1186/s12967-023-04593-7)
Supplement: Supplementary file 5 — Additional file 5: Performance comparison of KDeep against other RBP-site predictors on the RBP-31 dataset. The evaluation includes DeepRKE-, DeepRKE+, GraphProt, iDeepV, DeepBind, iONMF, and iDeepS. [file 12967_2023_4593_MOESM5_ESM.xlsx]

## Sheet: result
	ROC	ROC	ROC	ROC	ROC	ROC	ROC	ROC	ROC
Protein	DeepRKE-	KDeep	DeepRKE+	iDeepV	iDeepS	DeepBind	DeeperBind	GraphProt	iONMF
1 Ago/EIF	0.778	0.797	0.79	0.73	0.773	0.713	0.74	0.691	0.89
2 Ago2-MNase	0.562	0.618	0.621	0.57	0.591	0.595	0.606	0.595	0.71
3 Ago2-1	0.875	0.889	0.882	0.84	0.865	0.849	0.857	0.817	0.81
4 Ago2-2	0.88	0.893	0.882	0.83	0.868	0.83	0.868	0.823	0.84
5 Ago2	0.63	0.64	0.644	0.61	0.634	0.628	0.63	0.633	0.73
6 eIF4AIII-1	0.956	0.963	0.962	0.94	0.95	0.938	0.95	0.918	0.92
7 eIF4AIII-2	0.962	0.966	0.965	0.94	0.953	0.95	0.954	0.931	0.93
8 ELAVL1-1	0.931	0.934	0.932	0.91	0.932	0.924	0.93	0.915	0.91
9 ELAVL1-MNase	0.577	0.618	0.626	0.59	0.6	0.613	0.614	0.591	0.71
10 ELAVL1A	0.89	0.896	0.895	0.89	0.893	0.886	0.893	0.867	0.94
11 ELAVL1-2	0.917	0.92	0.92	0.92	0.919	0.914	0.919	0.895	0.95
12 ESWR1	0.912	0.923	0.924	0.9	0.917	0.912	0.915	0.84	0.87
13 FUS	0.935	0.948	0.946	0.93	0.934	0.942	0.939	0.86	0.81
14 Mut FUS	0.956	0.964	0.962	0.95	0.958	0.953	0.957	0.853	0.96
15 IGFBP1-3	0.719	0.728	0.733	0.66	0.717	0.702	0.713	0.697	0.93
16 hnRNPC-1	0.958	0.961	0.961	0.95	0.96	0.957	0.959	0.93	0.95
17 hnRNPC-2	0.975	0.977	0.976	0.97	0.975	0.973	0.976	0.953	0.97
18 hnRNPL-1	0.777	0.793	0.785	0.76	0.756	0.771	0.746	0.698	0.74
19 hnRNPL-2	0.766	0.786	0.778	0.75	0.747	0.769	0.746	0.708	0.66
20 hnRNPL-like	0.715	0.741	0.727	0.7	0.708	0.711	0.679	0.65	0.69
21 MOV10	0.821	0.831	0.828	0.77	0.813	0.804	0.812	0.803	0.96
22 Nsun2	0.86	0.879	0.872	0.85	0.835	0.803	0.801	0.779	0.81
23 PUM2	0.955	0.963	0.96	0.95	0.962	0.95	0.955	0.914	0.93
24 QKI	0.963	0.966	0.964	0.96	0.966	0.962	0.961	0.932	0.84
25 SRSF1	0.889	0.898	0.896	0.86	0.887	0.874	0.875	0.838	0.85
26 TAF15	0.962	0.965	0.964	0.95	0.964	0.956	0.963	0.85	0.91
27 TDP-43	0.93	0.934	0.93	0.91	0.93	0.926	0.93	0.907	0.84
28 TIA1	0.93	0.939	0.936	0.92	0.93	0.924	0.926	0.896	0.93
29 TIAL1	0.897	0.902	0.903	0.88	0.893	0.888	0.895	0.858	0.87
30 U2AF2	0.956	0.963	0.96	0.92	0.953	0.941	0.945	0.873	0.82
31 U2AF2(KD)	0.94	0.948	0.947	0.94	0.931	0.923	0.93	0.883	0.8
Average	0.863677	0.87558	0.873258	0.846774	0.861742	0.854226	0.857548	0.81929	0.854
